# Supplementary material for: Influence of Actinidin-Induced Hydrolysis on the Functional Properties of Milk Protein and Whey Protein Concentrates
Source: Foods. 2023 Oct 17;12(20):3806. doi: 10.3390/foods12203806 (PMC10606088; doi:10.3390/foods12203806)
Supplement: Supplementary file 1 [file foods-12-03806-s001.zip]

Archive with 1 entries (1 files):
- foods-2654085-supplementary.pdf
